# Supplementary material for: Effect of High-Pressure Torsion on the Microstructure and Magnetic Properties of Nanocrystalline CoCrFeNiGax (x = 0.5, 1.0) High Entropy Alloys
Source: Materials (Basel). 2022 Oct 16;15(20):7214. doi: 10.3390/ma15207214 (PMC9609683; doi:10.3390/ma15207214)
Supplement: Supplementary file 1 [file materials-15-07214-s001.zip]

Archive with 1 entries (1 files):
- materials-1947405-supplementary.pdf
